# Supplementary material for: PCLLA-nanoHA Bone Substitute Promotes M2 Macrophage Polarization and Improves Alveolar Bone Repair in Diabetic Environments
Source: J Funct Biomater. 2023 Oct 30;14(11):536. doi: 10.3390/jfb14110536 (PMC10671921; doi:10.3390/jfb14110536)
Supplement: Supplementary file 1 [file jfb-14-00536-s001.zip]

Archive with 1 entries (1 files):
- jfb-2632395-supplementary.pdf
